# Supplementary material for: Aversive medical treatments signal a need for support: a mathematical model
Source: Evol Hum Sci. 2019 May 28;1:e4. doi: 10.1017/ehs.2019.2 (PMC10427312; doi:10.1017/ehs.2019.2)
Supplement: Supplementary file 1 [file S2513843X19000021sup001.zip]

Archive with 4 entries (3 files):
- S2513843X19000021sup001/MedicineAsMessage12_table1.tex
- S2513843X19000021sup001/MedicineAsMessage12_table2.tex
- S2513843X19000021sup001/SuppMaterials.pdf
- S2513843X19000021sup001/
