# Supplementary material for: Aversive medical treatments signal a need for support: a mathematical model
Source: Evol Hum Sci. 2019 May 28;1:e4. doi: 10.1017/ehs.2019.2 (PMC10427312; doi:10.1017/ehs.2019.2)
Supplement: Supplementary file 1 [file S2513843X19000021sup001.zip › S2513843X19000021sup001/MedicineAsMessage12_table1.tex]

\documentclass[12pt]{article}
\usepackage{lmodern}
\usepackage{amssymb,amsmath}
\usepackage[T1]{fontenc}
\usepackage[margin=1in]{geometry}
\usepackage{graphicx}
\usepackage{titling}
\usepackage{setspace}
\onehalfspacing

\begin{document}

\begin{table}[tb]
\begin{tabular}{ll}
	\textbf{Variable} & \textbf{Description}\\
	\hline
	\(f_s\) & Frequency of opportunity to ask for/give care where recipient is sick\\
	\(f_h\) & Frequency of opportunity to ask for/give care where recipient is healthy\\
	\(b_s\) & Benefit of care to sick\\
	\(b_h\) & Benefit of care to healthy\\
	\(c\) & Cost of giving care\\
	\(r\) & Degree of relatedness
\end{tabular}
\caption{The variables of the model.}
\label{tab:variables}
\end{table}

\end{document}
