# Supplementary material for: Aversive medical treatments signal a need for support: a mathematical model
Source: Evol Hum Sci. 2019 May 28;1:e4. doi: 10.1017/ehs.2019.2 (PMC10427312; doi:10.1017/ehs.2019.2)
Supplement: Supplementary file 1 [file S2513843X19000021sup001.zip › S2513843X19000021sup001/MedicineAsMessage12_table2.tex]

\documentclass[12pt]{article}
\usepackage{lmodern}
\usepackage{amssymb,amsmath}
\usepackage[T1]{fontenc}
\usepackage[margin=1in]{geometry}
\usepackage{graphicx}
\usepackage{titling}
\usepackage{setspace}
\onehalfspacing

\begin{document}

\begin{table}[tb]
	\renewcommand\thetable{2}
	\begin{tabular}{l|lll}
		Mutant \(\backslash\) Resident & Nonhelper & Honest Helper & Deceptive
		Helper\\
		\hline
		Nonhelper & &
		\(\frac{b_\mathrm{h}}{c} > \frac{\frac{f_\mathrm{s}}{f_\mathrm{h}}}{1-r} \left(r \frac{b_\mathrm{s}}{c} - 1\right)\)
		&
		\(\frac{b_\mathrm{h}}{c} < \frac{1}{r} \left(1 + \frac{f_\mathrm{s}}{f_\mathrm{h}} - \frac{f_\mathrm{s}}{f_\mathrm{h}} \frac{b_\mathrm{s}}{c}\right)\)\\
		Honest Helper &
		\(\frac{b_\mathrm{s}}{c} > \frac{f_\mathrm{h}}{f_\mathrm{s}}\left(\frac{1}{r} - 1\right) + \frac{1}{r}\)
		& & \(\frac{b_\mathrm{h}}{c} < r\)\\
		Deceptive Helper &
		\(\frac{b_\mathrm{h}}{c} > \frac{1}{r} \left(1 + \frac{f_\mathrm{s}}{f_\mathrm{h}} - \frac{f_\mathrm{s}}{f_\mathrm{h}} \frac{b_\mathrm{s}}{c}\right)\)
		& \(\frac{b_\mathrm{h}}{c} > r\) &
	\end{tabular}
	\caption{Conditions for when mutant can invade single resident strategy.}
	\label{tab:conditions}
\end{table}

\end{document}
